# Supplementary material for: Cutaneous Alternariosis Caused by Alternaria infectoria: A Case Report in Kidney Transplant Recipient and Literature Review
Source: J Fungi (Basel). 2025 Dec 31;12(1):32. doi: 10.3390/jof12010032 (PMC12843189; doi:10.3390/jof12010032)
Supplement: Supplementary file 1 [file jof-12-00032-s001.zip]

Archive with 1 entries (1 files):
- jof-3896918-supplementary.pdf
